# Supplementary material for: The effects of flipped classrooms on undergraduate pharmaceutical marketing learning: A clustered randomized controlled study
Source: PLoS One. 2019 Apr 10;14(4):e0214624. doi: 10.1371/journal.pone.0214624 (PMC6457546; doi:10.1371/journal.pone.0214624)
Supplement: S1 File — (XLS) [file pone.0214624.s001.xls]

## Sheet: Sheet1
Group	Sex	Age
0	1	18-21
0	1	22-24
0	1	22-24
0	2	18-21
0	2	22-24
0	2	18-21
0	2	22-24
0	1	18-21
0	1	18-21
0	2	22-24
0	1	18-21
0	2	18-21
0	2	22-24
0	2	18-21
0	2	18-21
0	2	22-24
0	2	22-24
0	2	18-21
0	1	18-21
0	1	22-24
0	1	18-21
0	2	22-24
0	2	22-24
0	2	22-24
0	1	18-21
0	1	18-21
0	2	22-24
0	2	18-21
0	2	18-21
0	2	18-21
0	2	22-24
0	2	18-21
0	2	22-24
0	1	22-24
0	2	18-21
0	2	22-24
0	1	18-21
0	2	22-24
0	1	18-21
0	2	18-21
0	2	22-24
0	2	18-21
0	2	22-24
0	2	18-21
0	2	22-24
0	1	22-24
0	2	18-21
0	2	18-21
0	2	22-24
0	1	18-21
0	2	18-21
0	2	22-24
0	2	18-21
0	2	18-21
0	1	18-21
0	2	22-24
1	2	22-24
1	1	18-21
1	1	18-21
1	2	18-21
1	1	22-24
1	2	22-24
1	2	18-21
1	2	18-21
1	1	22-24
1	2	22-24
1	1	22-24
1	2	18-21
1	2	22-24
1	2	18-21
1	1	18-21
1	1	22-24
1	2	22-24
1	1	22-24
1	2	22-24
1	2	22-24
1	1	18-21
1	1	22-24
1	2	22-24
1	1	22-24
1	1	18-21
1	1	18-21
1	1	18-21
1	2	18-21
1	2	18-21
1	2	22-24
1	2	22-24
1	1	18-21
1	1	22-24
1	2	18-21
1	1	22-24
1	2	22-24
1	2	22-24
1	2	18-21
1	2	22-24
1	1	18-21
1	2	22-24
1	2	18-21
1	2	18-21
1	2	18-21
1	1	18-21
1	2	22-24
1	2	18-21
1	2	18-21
1	2	22-24
1	2	18-21
1	2	22-24
1	2	18-21
1	2	18-21
1	2	18-21
1	1	18-21
1	1	18-21
1	2	18-21
1	2	22-24
1	1	22-24
1	2	18-21
1	2	22-24
1	2	22-24
1	2	22-24
1	2	22-24
1	2	22-24
1	2	22-24
1	2	18-21
1	1	22-24
1	2	18-21
1	2	18-21
1	1	22-24
1	2	18-21
1	1	22-24
1	1	22-24
1	1	18-21
1	2	18-21
1	2	22-24
1	1	22-24
1	2	22-24
1	2	18-21
1	1	22-24
