# Supplementary material for: The effects of flipped classrooms on undergraduate pharmaceutical marketing learning: A clustered randomized controlled study
Source: PLoS One. 2019 Apr 10;14(4):e0214624. doi: 10.1371/journal.pone.0214624 (PMC6457546; doi:10.1371/journal.pone.0214624)
Supplement: S2 File — (XLS) [file pone.0214624.s002.xls]

## Sheet: Sheet1
Group	GPA
0	2.93
0	3.21
0	4.1
0	3.23
0	3.54
0	2.98
0	3.19
0	3.78
0	3.55
0	2.87
0	3.67
0	4.01
0	2.31
0	3.89
0	3.12
0	3.34
0	2.56
0	4.23
0	2.87
0	3.12
0	2.65
0	3.09
0	3.45
0	2.89
0	3.45
0	2.67
0	3.85
0	4
0	4.13
0	3.98
0	3.35
0	3.67
0	3.98
0	2.78
0	2.21
0	3.98
0	2.45
0	3.67
0	3.95
0	2.98
0	3.56
0	3.55
0	3.47
0	3.98
0	3.21
0	4.23
0	3.12
0	3.34
0	3.68
0	3.12
0	3.15
0	3.51
0	3.66
0	3.78
0	3.95
0	2.12
1	1.98
1	4.54
1	3.21
1	3.67
1	3.11
1	2.47
1	3.87
1	3.54
1	3.97
1	3.94
1	3.87
1	3.25
1	3.33
1	4.11
1	2.9
1	3.66
1	3.56
1	3.12
1	3.87
1	3.94
1	3.45
1	3.77
1	3.99
1	3.56
1	3.89
1	3.94
1	3.67
1	3.88
1	2.98
1	2.12
1	3.45
1	3.65
1	3.11
1	3.98
1	3.54
1	3.65
1	3.45
1	3.44
1	3.14
1	3.76
1	2.45
1	4.01
1	4.03
1	3.23
1	3.67
1	3.84
1	3.65
1	3.23
1	3.96
1	3.77
1	3.46
1	3.99
1	2.99
1	2.98
1	3.47
1	4.12
1	3.11
1	3.65
1	3.09
1	3.77
1	3.45
1	3.19
1	3.65
1	2.93
1	3.45
1	3.11
1	3.86
1	3.56
1	3.41
1	3.76
1	3.12
1	2.87
1	3.91
1	3.45
1	4.01
1	3.98
1	2.99
1	3.16
1	3.65
1	3.47
1	3.71
