# Supplementary material for: The effects of flipped classrooms on undergraduate pharmaceutical marketing learning: A clustered randomized controlled study
Source: PLoS One. 2019 Apr 10;14(4):e0214624. doi: 10.1371/journal.pone.0214624 (PMC6457546; doi:10.1371/journal.pone.0214624)
Supplement: S3 File — (XLS) [file pone.0214624.s003.xls]

## Sheet: Sheet1
Group	Short answer-type questions	Multiple choice tests	EASSAY	Total	Pre Pharmacy Administration Test	Mean Pharmacy administration test	F-G	Introductory course test	Mean test of introductory course	I-J	GPA	Mean GPA	L-M
1	22	6	53	81	78	81.33	-3.33	79	80.4	-1.4	1.98	3.5	-1.52
1	22	10	60	92	86	81.33	4.67	83	80.4	2.6	4.54	3.5	1.04
1	25	10	61	96	80	81.33	-1.33	84	80.4	3.6	3.21	3.5	-0.29
1	20	10	58	88	82	81.33	0.67	83	80.4	2.6	3.67	3.5	0.17
1	22	4	56	82	75	81.33	-6.33	69	80.4	-11.4	3.11	3.5	-0.39
1	20	8	53	81	80	81.33	-1.33	74	80.4	-6.4	2.47	3.5	-1.03
1	22	10	59	91	84	81.33	2.67	85	80.4	4.6	3.87	3.5	0.37
1	22	8	56	86	81	81.33	-0.33	79	80.4	-1.4	3.54	3.5	0.04
1	25	10	62	97	91	81.33	9.67	85	80.4	4.6	3.97	3.5	0.47
1	24	10	56	90	83	81.33	1.67	86	80.4	5.6	3.94	3.5	0.44
1	22	10	57	89	82	81.33	0.67	83	80.4	2.6	3.87	3.5	0.37
1	25	8	61	94	83	81.33	1.67	84	80.4	3.6	3.25	3.5	-0.25
1	25	6	59	90	82	81.33	0.67	79	80.4	-1.4	3.33	3.5	-0.17
1	25	8	60	93	85	81.33	3.67	82	80.4	1.6	4.11	3.5	0.61
1	19	8	56	83	76	81.33	-5.33	71	80.4	-9.4	2.9	3.5	-0.6
1	24	8	56	88	80	81.33	-1.33	83	80.4	2.6	3.66	3.5	0.16
1	25	10	57	92	84	81.33	2.67	85	80.4	4.6	3.56	3.5	0.06
1	22	8	61	91	85	81.33	3.67	80	80.4	-0.4	3.12	3.5	-0.38
1	22	10	57	89	82	81.33	0.67	77	80.4	-3.4	3.87	3.5	0.37
1	23	8	54	85	79	81.33	-2.33	77	80.4	-3.4	3.94	3.5	0.44
1	22	6	50	78	70	81.33	-11.33	71	80.4	-9.4	3.45	3.5	-0.05
1	25	10	58	93	85	81.33	3.67	87	80.4	6.6	3.77	3.5	0.27
1	22	4	59	85	81	81.33	-0.33	75	80.4	-5.4	3.99	3.5	0.49
1	24	6	47	77	68	81.33	-13.33	73	80.4	-7.4	3.56	3.5	0.06
1	25	8	57	90	83	81.33	1.67	87	80.4	6.6	3.89	3.5	0.39
1	25	10	59	94	82	81.33	0.67	86	80.4	5.6	3.94	3.5	0.44
1	24	10	57	91	90	81.33	8.67	84	80.4	3.6	3.67	3.5	0.17
1	24	10	62	96	90	81.33	8.67	91	80.4	10.6	3.88	3.5	0.38
1	25	10	52	87	81	81.33	-0.33	83	80.4	2.6	2.98	3.5	-0.52
1	22	10	56	88	85	81.33	3.67	79	80.4	-1.4	2.12	3.5	-1.38
1	25	4	50	79	71	81.33	-10.33	67	80.4	-13.4	3.45	3.5	-0.05
1	21	6	58	85	80	81.33	-1.33	76	80.4	-4.4	3.65	3.5	0.15
1	22	10	60	92	84	81.33	2.67	84	80.4	3.6	3.11	3.5	-0.39
1	21	10	42	73	73	81.33	-8.33	69	80.4	-11.4	3.98	3.5	0.48
1	22	6	49	77	80	81.33	-1.33	81	80.4	0.6	3.54	3.5	0.04
1	24	4	44	72	73	81.33	-8.33	70	80.4	-10.4	3.65	3.5	0.15
1	25	8	50	83	80	81.33	-1.33	78	80.4	-2.4	3.45	3.5	-0.05
1	25	8	53	86	85	81.33	3.67	81	80.4	0.6	3.44	3.5	-0.06
1	24	10	60	94	88	81.33	6.67	86	80.4	5.6	3.14	3.5	-0.36
1	24	8	56	88	84	81.33	2.67	80	80.4	-0.4	3.76	3.5	0.26
1	25	4	58	87	82	81.33	0.67	83	80.4	2.6	2.45	3.5	-1.05
1	22	6	60	88	79	81.33	-2.33	78	80.4	-2.4	4.01	3.5	0.51
1	23	8	55	86	78	81.33	-3.33	81	80.4	0.6	4.03	3.5	0.53
1	25	10	58	93	84	81.33	2.67	81	80.4	0.6	3.23	3.5	-0.27
1	25	10	55	90	83	81.33	1.67	80	80.4	-0.4	3.67	3.5	0.17
1	24	6	58	88	84	81.33	2.67	85	80.4	4.6	3.84	3.5	0.34
1	22	6	53	81	71	81.33	-10.33	72	80.4	-8.4	3.65	3.5	0.15
1	25	10	62	97	86	81.33	4.67	87	80.4	6.6	3.23	3.5	-0.27
1	25	10	46	81	74	81.33	-7.33	79	80.4	-1.4	3.96	3.5	0.46
1	25	10	61	96	90	81.33	8.67	86	80.4	5.6	3.77	3.5	0.27
1	25	10	64	99	92	81.33	10.67	89	80.4	8.6	3.46	3.5	-0.04
1	25	6	59	90	81	81.33	-0.33	84	80.4	3.6	3.99	3.5	0.49
1	22	8	56	86	78	81.33	-3.33	79	80.4	-1.4	2.99	3.5	-0.51
1	25	8	62	95	85	81.33	3.67	82	80.4	1.6	2.98	3.5	-0.52
1	25	10	55	90	80	81.33	-1.33	80	80.4	-0.4	3.47	3.5	-0.03
1	25	10	55	90	84	81.33	2.67	81	80.4	0.6	4.12	3.5	0.62
1	22	10	48	80	73	81.33	-8.33	73	80.4	-7.4	3.11	3.5	-0.39
1	25	8	58	91	87	81.33	5.67	83	80.4	2.6	3.65	3.5	0.15
1	25	10	62	97	90	81.33	8.67	88	80.4	7.6	3.09	3.5	-0.41
1	25	8	55	88	80	81.33	-1.33	77	80.4	-3.4	3.77	3.5	0.27
1	22	10	49	81	72	81.33	-9.33	69	80.4	-11.4	3.45	3.5	-0.05
1	17	8	53	78	69	81.33	-12.33	72	80.4	-8.4	3.19	3.5	-0.31
1	25	10	54	89	78	81.33	-3.33	76	80.4	-4.4	3.65	3.5	0.15
1	25	8	53	86	79	81.33	-2.33	77	80.4	-3.4	2.93	3.5	-0.57
1	25	10	60	95	86	81.33	4.67	84	80.4	3.6	3.45	3.5	-0.05
1	25	10	60	95	84	81.33	2.67	88	80.4	7.6	3.11	3.5	-0.39
1	20	8	61	89	81	81.33	-0.33	79	80.4	-1.4	3.86	3.5	0.36
1	20	8	53	81	71	81.33	-10.33	75	80.4	-5.4	3.56	3.5	0.06
1	22	10	63	95	88	81.33	6.67	86	80.4	5.6	3.41	3.5	-0.09
1	22	10	63	95	85	81.33	3.67	81	80.4	0.6	3.76	3.5	0.26
1	25	8	58	91	80	81.33	-1.33	82	80.4	1.6	3.12	3.5	-0.38
1	25	6	56	87	80	81.33	-1.33	82	80.4	1.6	2.87	3.5	-0.63
1	25	10	62	97	92	81.33	10.67	89	80.4	8.6	3.91	3.5	0.41
1	25	10	58	93	84	81.33	2.67	80	80.4	-0.4	3.45	3.5	-0.05
1	24	8	61	93	82	81.33	0.67	83	80.4	2.6	4.01	3.5	0.51
1	24	6	59	89	80	81.33	-1.33	85	80.4	4.6	3.98	3.5	0.48
1	20	8	61	89	79	81.33	-2.33	75	80.4	-5.4	2.99	3.5	-0.51
1	20	8	57	85	83	81.33	1.67	84	80.4	3.6	3.16	3.5	-0.34
1	24	4	55	83	82	81.33	0.67	80	80.4	-0.4	3.65	3.5	0.15
1	22	4	56	82	73	81.33	-8.33	74	80.4	-6.4	3.47	3.5	-0.03
1	25	8	60	93	88	81.33	6.67	87	80.4	6.6	3.71	3.5	0.21
0	19	8	51	78	75	79.59	-4.59	77	79.04	-2.04	2.93	3.38	-0.45
0	24	10	58	92	90	79.59	10.41	86	79.04	6.96	3.21	3.38	-0.17
0	25	10	45	80	81	79.59	1.41	75	79.04	-4.04	4.1	3.38	0.72
0	21	6	45	72	70	79.59	-9.59	74	79.04	-5.04	3.23	3.38	-0.15
0	22	8	56	86	80	79.59	0.41	83	79.04	3.96	3.54	3.38	0.16
0	18	10	49	77	82	79.59	2.41	80	79.04	0.96	2.98	3.38	-0.4
0	23	10	49	82	83	79.59	3.41	81	79.04	1.96	3.19	3.38	-0.19
0	25	8	52	85	79	79.59	-0.59	80	79.04	0.96	3.78	3.38	0.4
0	21	10	49	80	81	79.59	1.41	83	79.04	3.96	3.55	3.38	0.17
0	20	8	55	83	78	79.59	-1.59	76	79.04	-3.04	2.87	3.38	-0.51
0	19	6	56	81	85	79.59	5.41	84	79.04	4.96	3.67	3.38	0.29
0	19	4	57	80	81	79.59	1.41	78	79.04	-1.04	4.01	3.38	0.63
0	25	10	48	83	80	79.59	0.41	76	79.04	-3.04	2.31	3.38	-1.07
0	21	6	50	77	79	79.59	-0.59	80	79.04	0.96	3.89	3.38	0.51
0	22	6	49	77	74	79.59	-5.59	76	79.04	-3.04	3.12	3.38	-0.26
0	15	8	46	69	67	79.59	-12.59	65	79.04	-14.04	3.34	3.38	-0.04
0	19	10	58	87	84	79.59	4.41	85	79.04	5.96	2.56	3.38	-0.82
0	20	8	52	80	83	79.59	3.41	81	79.04	1.96	4.23	3.38	0.85
0	25	6	55	86	88	79.59	8.41	90	79.04	10.96	2.87	3.38	-0.51
0	22	8	42	72	70	79.59	-9.59	78	79.04	-1.04	3.12	3.38	-0.26
0	17	6	51	74	78	79.59	-1.59	74	79.04	-5.04	2.65	3.38	-0.73
0	18	8	45	71	74	79.59	-5.59	68	79.04	-11.04	3.09	3.38	-0.29
0	19	6	45	70	69	79.59	-10.59	72	79.04	-7.04	3.45	3.38	0.07
0	22	8	44	74	73	79.59	-6.59	77	79.04	-2.04	2.89	3.38	-0.49
0	19	8	44	71	68	79.59	-11.59	67	79.04	-12.04	3.45	3.38	0.07
0	20	10	53	83	81	79.59	1.41	79	79.04	-0.04	2.67	3.38	-0.71
0	25	10	54	89	91	79.59	11.41	86	79.04	6.96	3.85	3.38	0.47
0	20	10	54	84	86	79.59	6.41	80	79.04	0.96	4	3.38	0.62
0	14	6	46	66	68	79.59	-11.59	71	79.04	-8.04	4.13	3.38	0.75
0	20	8	47	75	72	79.59	-7.59	69	79.04	-10.04	3.98	3.38	0.6
0	20	10	51	81	77	79.59	-2.59	80	79.04	0.96	3.35	3.38	-0.03
0	25	6	51	82	86	79.59	6.41	84	79.04	4.96	3.67	3.38	0.29
0	25	8	56	89	87	79.59	7.41	85	79.04	5.96	3.98	3.38	0.6
0	22	8	56	86	88	79.59	8.41	83	79.04	3.96	2.78	3.38	-0.6
0	20	8	56	84	82	79.59	2.41	85	79.04	5.96	2.21	3.38	-1.17
0	20	10	54	84	85	79.59	5.41	87	79.04	7.96	3.98	3.38	0.6
0	22	10	47	79	79	79.59	-0.59	75	79.04	-4.04	2.45	3.38	-0.93
0	20	6	54	80	78	79.59	-1.59	76	79.04	-3.04	3.67	3.38	0.29
0	23	6	52	81	83	79.59	3.41	86	79.04	6.96	3.95	3.38	0.57
0	22	8	52	82	80	79.59	0.41	78	79.04	-1.04	2.98	3.38	-0.4
0	20	8	47	75	72	79.59	-7.59	73	79.04	-6.04	3.56	3.38	0.18
0	17	6	53	76	75	79.59	-4.59	70	79.04	-9.04	3.55	3.38	0.17
0	18	6	58	82	83	79.59	3.41	84	79.04	4.96	3.47	3.38	0.09
0	20	8	53	81	80	79.59	0.41	82	79.04	2.96	3.98	3.38	0.6
0	19	6	53	78	75	79.59	-4.59	77	79.04	-2.04	3.21	3.38	-0.17
0	19	10	54	83	82	79.59	2.41	79	79.04	-0.04	4.23	3.38	0.85
0	16	8	50	74	73	79.59	-6.59	78	79.04	-1.04	3.12	3.38	-0.26
0	25	8	50	83	87	79.59	7.41	84	79.04	4.96	3.34	3.38	-0.04
0	25	8	52	85	86	79.59	6.41	80	79.04	0.96	3.68	3.38	0.3
0	15	8	58	81	74	79.59	-5.59	78	79.04	-1.04	3.12	3.38	-0.26
0	18	8	51	77	75	79.59	-4.59	70	79.04	-9.04	3.15	3.38	-0.23
0	20	8	49	77	83	79.59	3.41	82	79.04	2.96	3.51	3.38	0.13
0	21	10	54	85	84	79.59	4.41	88	79.04	8.96	3.66	3.38	0.28
0	24	8	55	87	83	79.59	3.41	80	79.04	0.96	3.78	3.38	0.4
0	18	10	50	78	80	79.59	0.41	85	79.04	5.96	3.95	3.38	0.57
0	20	10	59	89	90	79.59	10.41	86	79.04	6.96	2.12	3.38	-1.26
