# Supplementary material for: The effects of flipped classrooms on undergraduate pharmaceutical marketing learning: A clustered randomized controlled study
Source: PLoS One. 2019 Apr 10;14(4):e0214624. doi: 10.1371/journal.pone.0214624 (PMC6457546; doi:10.1371/journal.pone.0214624)
Supplement: S4 File — (XLS) [file pone.0214624.s004.xls]

## Sheet: Sheet1
Group	Before Class	After Class
0	35	100
0	40	90
0	30	110
0	35	120
0	50	130												group	before class	after class
0	31	90								1	31.34	50.18		control group	33.1607	96.375
0	25	95								2	64.2	39.1		filpped group	65.4815	61.9383
0	36	100
0	40	110
0	40	115
0	25	105
0	40	120
0	10	130
0	35	145
0	31	120
0	25	90
0	30	110
0	50	78
0	36	89
0	32	90
0	60	120
0	15	110
0	20	120
0	60	79
0	35	90
0	35	75
0	31	80
0	20	80
0	15	78
0	38	80
0	39	90
0	42	80
0	35	80
0	20	78
0	20	120
0	60	100
0	45	120
0	52	110
0	35	80
0	30	90
0	25	80
0	35	100
0	20	90
0	31	80
0	30	90
0	31	90
0	20	100
0	10	80
0	45	90
0	25	90
0	30	80
0	31	80
0	25	100
0	25	90
0	46	80
0	45	80
1	60	50
1	80	50
1	70	60
1	68	70
1	90	50
1	50	67
1	60	65
1	60	55
1	45	60
1	55	70
1	70	70
1	65	65
1	66	60
1	75	70
1	78	65
1	80	55
1	60	66
1	68	80
1	80	59
1	60	80
1	60	70
1	70	70
1	65	60
1	58	65
1	80	70
1	75	80
1	75	80
1	78	70
1	80	55
1	60	70
1	68	80
1	60	70
1	60	65
1	55	80
1	45	65
1	50	55
1	89	55
1	87	45
1	76	60
1	77	60
1	55	78
1	80	80
1	60	60
1	56	70
1	55	80
1	65	75
1	67	60
1	45	65
1	56	55
1	55	80
1	40	55
1	55	65
1	68	60
1	67	54
1	78	55
1	65	65
1	55	55
1	65	60
1	50	58
1	68	50
1	40	60
1	66	50
1	56	50
1	76	45
1	66	45
1	68	55
1	67	60
1	89	55
1	80	60
1	78	55
1	78	45
1	67	60
1	69	55
1	56	65
1	45	60
1	65	60
1	45	75
1	55	45
1	80	45
1	65	55
1	80	45
