# Supplementary material for: The effects of flipped classrooms on undergraduate pharmaceutical marketing learning: A clustered randomized controlled study
Source: PLoS One. 2019 Apr 10;14(4):e0214624. doi: 10.1371/journal.pone.0214624 (PMC6457546; doi:10.1371/journal.pone.0214624)
Supplement: S5 File — (XLS) [file pone.0214624.s005.xls]

## Sheet: Sheet1
Seconds	1	2	3	4	5	6	7	8	9	10	11	12	13	14	15	16	17	18	19	20
Minutes
1	6	6	10	10	10	10	10	10	10	10	10	10	10	6	6	6	6	6	6	6
2	6	6	6	9b	9b	10	10	10	7	7	7	7	7	7	7	9a	9a	9a	9a	9a
3	9a	3	3	3	5a	5a	5a	5a	5a	5a	5a	5a	5a	5a	5a	5a	5a	5a	5a	5a
4	5a	5a	5a	5a	5a	5a	5a	5a	5a	5a	5a	5a	5a	5a	5a	5a	5a	5a	5a	6
5	6	6	6	6	6	6	6	6	6	6	6	6	6	6	6	6	6	6	6	6
6	6	6	6	6	6	6	6	6	6	9a	9a	9a	9a	9a	9a	9a	9a	9a	9a	9a
7	9a	9a	9a	9a	9a	9a	9a	9a	9a	9a	9a	9a	9a	9a	9a	9a	9a	9a	9a	9a
8	9a	9a	9a	9a	9a	9a	9a	9a	9a	9a	9a	9a	9a	9a	9a	9a	9a	9a	9a	9a
9	9a	9a	9a	9a	9a	9a	9a	9a	9a	9a	9a	9a	9a	9a	9a	9a	9a	9a	9a	9a
10	9a	9a	9a	1	1	1	1	1	1	1	1	1	1	1	1	1	1	1	1	1
11	1	1	9b	9b	9b	9b	9b	9b	9b	9b	9b	9b	9b	9b	9b	9b	9b	9b	9b	9b
12	9b	9c	9c	9c	9c	9c	9c	9c	9c	9c	9c	9c	9c	9c	9c	9c	9c	9c	9c	9c
13	9c	9c	9c	9c	9c	9c	9c	9c	9c	9c	9c	9c	9c	9c	9c	9c	9c	9c	9c	9c
14	9a	9a	9a	9b	9b	6	6	6	9d	9d	9d	9d	9d	6	6	9d	9d	9d	9d	9d
15	9d	9d	9d	9d	9d	9d	9d	9d	9d	9d	9d	9d	9d	9d	9d	9d	9d	9d	9d	9d
16	9d	9d	9d	9d	9d	9d	9d	9d	9d	9d	9d	9d	9d	9d	9d	9d	9d	9d	9d	9d
17	9d	9d	9d	9d	9d	9d	9d	9d	9d	9d	9d	9d	9d	9d	9d	6	6	9a	9a	9a
18	9a	9a	6	6	9a	9a	9a	9a	6	9a	9a	9a	6	6	9d	9d	9d	9d	9d	9d
19	9d	9d	9d	9d	9d	9d	9d	9d	9d	9d	9d	9d	9d	9d	9d	9d	9d	9d	9d	9d
20	9d	9d	9d	9d	9d	9d	9d	9d	9d	9d	9d	9d	9d	9d	9d	9d	9d	9d	9d	9d
21	9d	9d	9d	9d	9d	9d	9d	9d	9d	9d	9d	9d	9d	9d	9d	9d	9d	9d	9d	9d
22	9d	9d	9d	9d	9d	9d	9d	9d	9d	9d	9d	9d	9d	9d	9d	9d	9d	4	4	6
23	9a	9a	9a	9a	9a	9a	9a	9a	9a	9a	9a	9a	9a	9a	9a	9a	9a	9a	9a	9a
24	9a	9a	9a	9a	9a	9a	9a	9a	9a	9a	9a	9a	9a	9a	9a	9a	9a	9a	9a	9a
25	9a	9a	9a	9a	9a	9a	9b	9b	9b	9b	9b	9b	9b	9b	9b	9b	9b	9b	9b	9b
26	9b	9b	9b	9b	9b	9b	9b	9b	9b	9b	9b	9b	9b	9b	9b	9b	9b	6	6	9a
27	9a	9a	9a	9a	9a	9a	9a	9a	9a	9a	9a	9a	9a	9b	9a	9b	9b	9b	9b	9b
28	9b	9b	9b	9b	9a	9a	9a	9a	9a	9a	9a	9a	9b	9b	9a	9a	9a	9a	9a	9a
29	9a	9a	9a	9a	9a	9a	9a	9a	9a	9a	9a	9a	9a	9a	9a	9a	9a	9a	9a	9a
30	9a	9a	9a	9a	9a	9a	9a	9a	9a	9a	9a	9a	9a	9a	9a	9a	9a	9a	9a	9a
31	9b	9b	9b	9b	9b	9b	9b	9b	9c	9c	9c	9c	9c	9c	9c	9c	9c	9c	9c	9c
32	9a	9a	9a	9a	9a	9a	9a	9a	9a	9a	9a	9a	9a	9a	9a	9a	9a	9a	9a	9a
33	9c	9c	9c	9c	9c	9c	9c	9c	9c	9c	9c	9c	9c	9c	9c	9c	9c	9c	9b	9b
34	9c	9c	9c	9c	9c	9c	9c	9c	9c	9c	9c	9c	9c	9c	9c	9c	9c	9c	9c	9c
35	9b	9b	2	2	2	2	2	6	9d	9d	9d	9d	9d	9d	9d	9d	9d	9a	9a	9a
36	9d	9d	9d	9d	9d	9d	9d	9d	9d	9d	9d	9d	9d	9d	9d	9d	9d	9d	9d	9d
37	9d	9d	9d	9d	9d	9d	9d	9d	9d	9d	9d	9d	9d	9d	9d	9d	9d	9d	9d	9d
38	9d	9d	9d	9d	9d	9d	9d	9d	9d	9d	9d	9d	9d	9d	9d	9d	9d	9d	9d	9d
39	9d	6	9b	9b	9b	9b	9b	9c	9c	9c	9c	9a	9a	9a	9a	9a	9a	9d	9d	9d
40	9a	9a	9a	9a	9a	6	4	4	4	4	6	6	9a	9a	9a	9a	9a	9a	9a	9a

## Sheet: Sheet2
Seconds	1	2	3	4	5	6	7	8	9	10	11	12	13	14	15	16	17	18	19	20
Minutes
1	6	6	6	10	10	10	10	10	10	10	10	9b	9b	10	10	10	10	5b	5b	5b
2	9b	9b	9b	5b	5b	5b	5b	5b	5b	5b	5b	5b	5b	5b	10	5b	5b	5b	5b	5b
3	5b	5b	5b	9d	9d	9d	9d	9d	9d	9d	4	5a	5a	9b	9b	9b	9b	9b	9b	9b
4	9b	9b	9b	9b	9b	9b	9b	9b	9b	9b	9b	9b	9b	9b	9b	9b	9b	9b	9b	9b
5	9b	9b	9c	9c	9c	9c	9c	9c	9c	9c	9c	9c	9c	9c	9c	9c	9c	9c	9c	9c
6	9c	9c	9c	9c	9c	9c	9c	9c	9c	9c	9c	9c	9c	9c	9c	9c	9c	9c	9c	9c
7	9c	9c	9c	9c	9c	9c	9c	9c	9c	9c	9c	9c	9c	9c	9c	9c	9c	9c	9c	9c
8	9b	9b	5a	5a	5a	5a	5a	5a	5a	5a	5a	5a	5a	5a	2	2	3	5a	5a	5a
9	5a	5a	5a	5a	5a	5a	5a	5a	5a	5a	5a	5a	5a	5a	5a	5a	5a	5a	5a	5a
10	5a	5a	5a	5a	5a	5a	5a	5a	5a	5a	5a	6	6	6	6	6	6	6	6	6
11	6	6	6	6	6	6	6	9a	9a	9a	9a	9a	9a	9a	9a	9a	9a	9a	9a	9a
12	9a	9a	9a	9a	9a	9a	9a	9a	9a	9a	9a	9a	9a	9a	9a	9a	9a	9a	9a	9a
13	9a	9a	9a	9a	9a	9a	9a	9a	9a	9a	9a	9a	9a	9a	9a	9a	9a	9a	9a	9a
14	9a	9a	9a	9a	9a	9a	9a	9a	9a	9a	9a	9a	9a	9a	9a	9a	9a	9a	9a	9a
15	9a	9a	9a	9a	9a	9a	9a	9a	9a	9a	9a	9a	9a	9a	9a	9a	9a	9a	9a	9a
16	9a	9a	9a	9a	9a	9a	9a	9a	9a	9a	9a	9a	9a	9a	9a	9a	9a	9a	9a	9a
17	9a	9a	9a	9a	9a	9a	9a	9a	9a	9a	9a	9a	9a	9a	9a	9a	9a	9a	9a	9a
18	9a	9a	9a	1	1	1	1	1	1	1	1	1	1	1	1	1	1	1	1	1
19	9a	1	1	1	2	2	2	5a	5a	3	3	5a	5a	5a	5a	5a	6	6	6	2
20	2	6	6	6	6	6	2	6	6	10	10	10	10	10	10	10	10	10	10	10
21	10	10	10	10	10	10	10	10	10	10	10	10	9d	9d	9d	9d	9d	9d	9d	9d
22	9d	9d	9d	9d	9d	9d	9d	9d	9d	9d	9d	9d	9d	9d	9d	9d	9d	9d	9d	9d
23	9d	9d	9d	9d	9d	9d	9d	9d	9d	9d	9d	9d	9d	9d	9d	9d	9d	9d	9d	9d
24	9d	9d	9d	9d	9d	9d	9d	9d	9d	9d	9d	9d	6	6	9a	9a	9a	9a	9a	9d
25	6	9a	9a	9a	9a	9a	9a	9a	9a	9a	6	9a	9a	9a	6	9a	9a	9a	9a	9a
26	9a	9a	9a	9a	9a	9a	9a	9a	9a	9a	6	4	4	4	4	4	4	6	9d	9d
27	9d	9d	9d	9d	9d	9d	9d	9d	9d	9d	9d	9d	9d	9d	9d	9d	9d	9d	9d	9d
28	9d	9d	9d	9d	9d	9b	9b	5b	5b	5b	5b	9d	9d	9d	9d	9d	9d	9d	9d	9d
29	9d	9d	9d	9d	9d	9d	9d	9d	9d	9d	9d	9d	9d	9d	9d	9d	9d	9d	9d	9d
30	9d	9d	9d	9d	9d	9d	9d	9d	9d	9d	9d	9d	9d	9d	9d	9d	9d	9d	9d	9d
31	9d	9d	9d	9d	9d	9d	9d	9d	9d	9d	9d	9d	6	6	9d	9d	9d	9d	9d	9d
32	9d	9d	9d	9d	9d	6	6	6	6	6	6	6	6	9b	9b	9b	9b	9b	9b	9b
33	6	6	6	6	6	6	6	6	6	6	9b	9b	9b	9b	9b	9b	9b	9b	9b	9b
34	9b	9b	9b	9b	9b	9c	9c	9c	9c	9c	9c	9c	9c	9c	9c	9c	9c	9c	9c	9c
35	9c	9c	9c	9c	9c	9c	9c	9c	9c	9c	9c	9c	7	7	7	7	7	7	7	7
36	9a	9a	9a	9a	9a	9a	9a	9a	9a	9a	9a	9a	9a	9a	9a	9a	9a	9a	9a	9a
37	9a	9a	9a	9a	9a	9a	9a	9a	9a	9a	9a	9a	9a	9a	9a	9a	9a	9a	9a	9a
38	9a	9a	9a	9a	9a	9a	9a	9a	9a	9a	9a	9a	9a	9a	9a	9b	9b	6	6	4
39	5a	5a	5a	5a	5a	5a	5a	8	8	8	8	9b	8	8	8	8	8	8	8	8
40	8	8	8	8	8	8	8	8	8	8	8	8	8	8	8	8	8	8	8	8

## Sheet: Sheet3
Seconds	1	2	3	4	5	6	7	8	9	10	11	12	13	14	15	16	17	18	19	20
Minutes
1	6	6	10	10	10	10	10	10	10	10	10	10	10	10	5a	5a	5a	5a	5a	5a
2	5a	5a	5a	5a	5a	5a	5a	5a	5a	5a	5a	5a	5a	5a	5a	5a	5a	5a	5a	5a
3	5a	5a	5a	5a	5a	5a	6	6	6	6	6	6	6	6	6	6	6	6	6	6
4	6	6	6	6	6	6	6	6	6	6	9a	9a	9a	9a	9a	9a	9a	9a	9a	9a
5	9a	9a	9a	9a	9a	9a	9a	9a	9a	9a	9a	9a	9a	9a	9a	9a	9a	9a	9a	9a
6	9a	9a	9a	9a	9a	9a	9a	9a	9a	9a	9a	9a	9a	9a	9a	9a	9a	9a	9a	9a
7	9a	9a	9a	9a	9a	9a	9a	9a	9a	9a	9a	9a	9a	9a	9a	9a	9a	9a	9a	9a
8	9a	9a	9a	9a	9a	9a	9a	9a	9a	9a	9a	9a	9a	9a	9a	9b	10	10	10	10
9	9a	9a	9a	9a	9a	9a	9a	9a	9a	1	1	1	1	1	1	1	1	1	1	1
10	1	1	1	1	1	1	1	2	2	2	2	6	9d	9d	9d	9d	9d	9d	9d	9d
11	9d	9d	9d	9d	9d	9d	9d	9d	9d	9d	9d	9d	9d	9d	9d	9d	9d	9d	9d	9d
12	9d	9d	9d	9d	9d	9d	9d	9d	9d	9d	9d	9d	9d	9d	9d	9d	9d	9d	9d	9d
13	9d	9d	9d	9d	9d	9d	9d	9d	9d	9d	9d	9d	9d	9d	9d	9d	9d	9d	9d	9d
14	9a	9a	9a	9a	9a	9a	9a	9a	9a	9a	9a	9a	9a	9a	9a	9a	9a	9a	9a	9a
15	9a	9a	9a	9d	9d	9d	9d	9d	9d	9a	9a	9a	9a	9a	9a	9a	9a	9a	9d	9d
16	9b	9b	9b	9b	9b	9b	9b	9b	9b	9b	9b	9b	9b	9b	9b	9b	9b	9b	9b	9b
17	9c	9c	9c	9c	9c	9c	9c	9c	9c	9c	9c	9c	9c	9c	9c	9c	9c	9c	9c	9c
18	9c	9c	9c	9c	9c	9c	9c	9c	9c	9c	9c	9c	9c	9c	9c	9c	9c	9c	9c	9c
19	4	4	9c	9c	9c	9c	9c	9c	9c	9c	9c	9c	9c	9c	9c	9c	9c	9c	9c	9c
20	6	6	6	6	6	6	6	6	6	6	6	6	6	6	6	6	6	6	6	6
21	9a	9a	9a	9a	9a	9a	9a	9a	9a	9a	9a	9a	9a	9a	9a	9a	9a	9a	9a	9a
22	9a	5a	5a	5a	5a	5a	5a	5a	5a	5a	5a	5a	5a	5a	5a	5a	9a	5a	5a	5a
23	9b	9b	9b	9b	9b	9b	9b	9c	9c	9c	9c	9c	9c	9c	9c	9c	9c	9c	9c	9c
24	9c	9c	9c	9c	9c	9c	9c	10	10	10	10	10	10	10	10	10	10	10	9a	9a
25	9a	9a	9a	9a	9a	9a	9a	9a	9a	9a	9a	9a	9a	9a	9a	9a	9a	9a	9a	9a
26	9a	9a	10	10	10	10	10	10	10	10	10	10	10	10	10	10	10	10	10	10
27	9a	9a	9b	2	2	3	6	6	9d	9d	9d	9d	9d	9d	9d	9d	9d	9d	9d	9d
28	9d	9d	9d	9d	9d	9d	9d	9d	9d	9d	9d	9d	9d	9d	9d	9d	9d	9d	9d	9d
29	9d	9d	9d	9d	9d	9d	9d	9d	9d	9d	9d	9d	9d	9d	9d	9d	9d	9d	9d	9d
30	6	6	6	5a	5a	5a	5a	5a	9a	9a	9a	9a	9a	6	9a	9a	9a	9a	9a	6
31	6	9d	9d	9d	9d	9d	9d	9d	9d	9d	9d	9d	9d	9d	9d	9d	9d	9d	9d	9d
32	9d	9d	9d	9d	9d	9d	9d	9d	9d	9d	9d	9d	9d	9d	9d	9d	9d	9d	9d	9d
33	9d	9d	9d	9d	9d	9d	9d	9d	9d	9d	9d	9d	9d	9d	9d	9d	9d	9d	9d	9d
34	9d	9d	9d	9d	9d	9d	9d	9d	9d	9d	9d	9d	9d	9d	9d	9d	9d	9d	9d	9d
35	9d	9d	9d	9d	9d	9d	9d	9d	9d	9d	9d	9d	9d	9d	9d	9d	9d	9d	9d	9d
36	9d	9d	9d	9d	9d	9d	9d	9d	9d	9d	9d	9d	9d	9d	9d	9d	9d	9d	9d	9d
37	9b	9b	5b	5b	5b	5b	5b	5b	5b	5b	5b	5b	5b	5b	5b	5b	5b	5b	5b	5b
38	5b	5b	5b	5b	5b	5b	5b	5b	5b	5b	9c	9c	9c	9c	9c	9c	9c	9c	9c	9c
39	9c	9c	7	7	7	7	9a	9a	9a	2	2	2	3	3	5a	5a	5a	5a	5a	5a
40	5a	5a	5a	5a	5a	5a	5a	5a	5a	6	6	6	6	6	6	6	6	6	6	6
