# Supplementary material for: The effects of flipped classrooms on undergraduate pharmaceutical marketing learning: A clustered randomized controlled study
Source: PLoS One. 2019 Apr 10;14(4):e0214624. doi: 10.1371/journal.pone.0214624 (PMC6457546; doi:10.1371/journal.pone.0214624)
Supplement: S6 File — (XLS) [file pone.0214624.s006.xls]

## Sheet: Sheet1
Seconds	1	2	3	4	5	6	7	8	9	10	11	12	13	14	15	16	17	18	19	20
Minutes
1	6	6	6	6	6	5a	5a	6	6	6	6	4	4	4	6	6	4	4	4	10
2	10	10	6	6	6	6	5a	5a	5a	5a	6	6	6	6	6	6	6	6	6	6
3	5a	5a	6	6	4	4	5a	4	8	4	10	4	4	4	8	8	4	8	8	6
4	2	2	8	8	8	2	2	2	2	8	8	8	8	8	8	8	8	8	8	8
5	8	8	8	8	6	6	6	6	8	8	8	8	5a	5a	5a	5a	5a	5a	5a	5a
6	5a	5a	6	6	5a	5a	5a	5a	5a	5a	5a	5a	5a	5a	5a	5a	5a	5a	5a	5a
7	5a	5a	5a	5a	5a	5a	5a	5a	5a	5a	6	6	5a	5a	5a	5a	5a	5a	5a	5a
8	6	6	5a	5a	5a	5a	5a	5a	4	5a	4	8	5a	5a	5a	5a	5a	5a	5a	5a
9	5a	5a	5a	5a	5a	5a	5a	5a	5a	5a	5a	5a	5a	5a	5a	5a	5a	5a	5a	5a
10	5a	5a	4	4	9a	9a	9a	9a	9a	9a	9a	9a	9a	9a	9a	9a	9a	9a	9a	9a
11	8	8	8	8	8	8	8	8	8	8	8	5a	5a	5a	5a	5a	5a	5a	5a	5a
12	5a	5a	5a	5a	5a	5a	5a	5a	5a	5a	5a	5a	5a	5a	5a	5a	5a	5a	5a	5a
13	5a	5a	5a	5a	5a	5a	5a	5a	5a	5a	5a	5a	5a	5a	5a	5a	5a	5a	5a	5a
14	5a	5a	4	5a	5a	5a	5a	5a	5a	5a	5a	5a	5a	5a	5a	5a	5a	5a	5a	5a
15	5a	5a	5a	5a	5a	5a	5a	5a	5a	5a	5a	5a	5a	5a	5a	5a	5a	5a	5a	5a
16	6	6	5a	5a	5a	5a	5a	5a	5a	5a	5a	5a	5a	5a	5a	5a	5a	5a	5a	5a
17	5a	5a	5a	5a	5a	5a	5a	5a	5a	5a	5a	5a	5a	5a	5a	5a	5a	5a	5a	5a
18	5a	9d	9d	9d	9d	9d	9d	9d	9d	9d	9d	9d	9d	9d	5a	4	4	5a	5a	5a
19	5a	5a	5a	5a	5a	5a	5a	5a	5a	5a	5a	5a	5a	5a	5a	5a	5a	5a	5a	5a
20	5a	5a	5a	5a	5a	5a	5a	5a	5a	5a	5a	5a	5a	5a	5a	5a	5a	5a	5a	5a
21	5a	5a	5a	5a	5a	5a	5a	5a	5a	5a	5a	5a	5a	5a	5a	5a	5a	5a	5a	5a
22	5a	5a	5a	5a	5a	5a	5a	5a	5a	5a	5a	5a	5a	5a	5a	5a	5a	5a	5a	5a
23	5a	5a	5a	5a	5a	5a	5a	5a	5a	5a	5a	5a	5a	5a	5a	5a	5a	5a	5a	5a
24	5a	5a	5a	4	5a	5a	5a	5a	5a	5a	5a	5a	5a	5a	5a	5a	5a	5a	5a	5a
25	5a	5a	5a	5a	4	5a	5a	5a	5a	5a	5a	5a	5a	5a	5a	5a	5a	6	6	5a
26	5a	5a	5a	5a	5a	5a	5a	5a	6	6	4	4	4	9d	9d	9d	9d	4	9d	9d
27	9d	9d	9d	9d	9d	9d	9d	9d	9d	9d	9d	9d	9d	9d	9d	9d	9d	6	6	9d
28	9d	9d	9d	5a	5a	5a	5a	5a	5a	5a	5a	5a	5a	5a	5a	5a	5a	5a	5a	5a
29	5a	5a	5a	5a	5a	5a	5a	5a	5a	5a	5a	5a	5a	5a	5a	5a	5a	5a	4	5a
30	5a	5a	5a	5a	5a	5a	5a	5a	5a	5a	5a	5a	5a	5a	5a	5a	5a	5a	5a	5a
31	5a	5a	5a	5a	4	5a	5a	5a	5a	5a	5a	5a	5a	5a	5a	5a	5a	5a	5a	5a
32	5a	5a	5a	5a	5a	5a	5a	5a	4	6	6	5a	5a	5a	5a	5a	5a	5a	5a	5a
33	5a	5a	5a	5a	5a	5a	5a	5a	5a	5a	5a	5a	5a	5a	6	6	5a	5a	4	8
34	4	8	5a	5a	5a	5a	5a	5a	5a	5a	5a	5a	5a	5a	5a	5a	5a	5a	5a	5a
35	5a	5a	5a	5a	5a	5a	5a	5a	5a	5a	5a	5a	5a	5a	5a	5a	5a	5a	4	5a
36	5a	5a	5a	5a	5a	5a	6	6	5a	5a	5a	5a	5a	5a	5a	5a	5a	5a	5a	5a
37	5a	5a	5a	5a	5a	5a	5a	5a	5a	5a	5a	5a	5a	5a	5a	5a	5a	5a	5a	5a
38	5a	6	6	6	5a	5a	5a	5a	5a	5a	5a	5a	5a	8	5a	5a	4	5a	5a	5a
39	5a	5a	5a	5a	5a	5a	5a	5a	5a	5a	5a	5a	5a	5a	5a	5a	5a	5a	5a	5a
40	5a	5a	5a	5a	5a	5a	5a	5a	5a	5a	5a	5a	5a	5a	5a	5a	5a	5a	5a	5a

## Sheet: Sheet2
Seconds	1	2	3	4	5	6	7	8	9	10	11	12	13	14	15	16	17	18	19	20
Minutes
1	5a	5a	5a	6	6	5a	5a	5a	5a	5a	5a	5a	5a	5a	8	8	6	6	5a	5a
2	5a	4	8	4	4	8	5a	5a	5a	4	8	8	8	8	5a	5a	5a	5a	5a	5a
3	5a	5a	5a	5a	5a	5a	5a	5a	5a	5a	5a	5a	5a	5a	5a	5a	5a	5a	5a	5a
4	5a	5a	5a	5a	5a	5a	10	10	5a	5a	5a	5a	5a	5a	5a	5a	5a	5a	5a	5a
5	5a	5a	5a	5a	5a	5a	5a	5a	5a	5a	5a	5a	5a	5a	5a	5a	5a	5a	5a	5a
6	6	6	5a	5a	5a	5a	5a	5a	5a	5a	5a	5a	5a	5a	5a	5a	5a	5a	5a	5a
7	5a	5a	5a	5a	5a	5a	5a	5a	5a	5a	5a	5a	5a	5a	5a	5a	8	5a	5a	5a
8	5a	5a	5a	5a	5a	5a	5a	5a	5a	5a	5a	5a	5a	5a	5a	5a	5a	5a	5a	5a
9	5a	8	8	5a	5a	5a	5a	5a	5a	5a	5a	5a	5a	5a	5a	5a	5a	5a	5a	5a
10	8	5a	5a	6	6	5a	5a	5a	5a	5a	5a	5a	5a	5a	5a	5a	5a	5a	5a	5a
11	5a	5a	5a	5a	8	8	8	8	8	8	8	8	4	4	4	4	4	4	4	4
12	6	6	8	8	8	8	8	8	8	8	8	8	8	8	8	8	8	8	8	8
13	4	4	4	4	4	4	4	4	10	5a	5a	5a	5a	5a	5a	5a	5a	5a	5a	5a
14	5a	5a	5a	5a	5a	5a	5a	5a	5a	5a	5a	5a	5a	5a	5a	5a	5a	5a	5a	5a
15	5a	4	5a	5a	5a	5a	5a	5a	5a	5a	5a	5a	5a	5a	5a	5a	5a	5a	5a	5a
16	5a	6	6	8	8	8	8	8	8	8	8	4	5a	5a	5a	5a	6	6	5a	5a
17	5a	6	5a	5a	5a	5a	5a	5a	5a	5a	5a	5a	5a	5a	5a	5a	5a	5a	5a	5a
18	5a	5a	5a	5a	5a	5a	5a	5a	5a	5a	5a	5a	5a	5a	5a	5a	5a	5a	5a	5a
19	5a	5a	5a	5a	5a	5a	5a	5a	5a	5a	5a	5a	5a	5a	5a	5a	5a	5a	5a	5a
20	5a	5a	5a	5a	5a	5a	5a	5a	5a	5a	5a	5a	5a	5a	5a	5a	5a	5a	5a	5a
21	5a	5a	5a	5a	5a	5a	5a	5a	5a	5a	5a	5a	5a	5a	5a	5a	5a	5a	5a	5a
22	5a	5a	5a	5a	5a	5a	5a	5a	5a	5a	5a	5a	5a	5a	5a	5a	5a	5a	5a	5a
23	5a	5a	5a	5a	5a	5a	5a	5a	5a	5a	5a	5a	5a	5a	5a	5a	5a	5a	5a	5a
24	5a	5a	5a	5a	5a	5a	5a	5a	5a	5a	5a	5a	5a	5a	5a	5a	5a	5a	5a	5a
25	5a	5a	5a	5a	5a	5a	5a	5a	5a	5a	5a	5a	5a	5a	5a	5a	5a	5a	5a	5a
26	5a	5a	8	5a	4	4	4	10	10	10	10	10	10	10	10	9d	9d	9d	9d	9d
27	9d	9d	9d	9d	9d	9d	9d	9d	9d	9d	9d	9d	9d	9d	9d	9a	9a	9a	9a	9a
28	9a	9a	9a	9a	9a	9a	9a	9a	5a	5a	5a	5a	5a	5a	5a	5a	5a	5a	5a	5a
29	5a	5a	5a	5a	5a	6	6	5a	5a	5a	5a	5a	5a	5a	5a	5a	5a	5a	5a	5a
30	5a	5a	5a	5a	5a	5a	5a	5a	5a	5a	5a	5a	5a	5a	5a	5a	5a	6	5a	5a
31	5a	5a	5a	5a	5a	5a	5a	5a	5a	5a	5a	5a	5a	5a	5a	5a	5a	5a	5a	5a
32	5a	5a	5a	5a	5a	5a	5a	5a	5a	5a	5a	5a	5a	5a	5a	5a	5a	5a	5a	5a
33	5a	5a	5a	5a	5a	5a	5a	5a	5a	5a	5a	5a	5a	5a	5a	5a	5a	5a	5a	5a
34	5a	5a	5a	4	5a	5a	5a	5a	5a	5a	5a	5a	5a	5a	5a	5a	5a	5a	5a	5a
35	5a	5a	5a	5a	5a	5a	5a	5a	5a	5a	5a	5a	5a	5a	5a	5a	5a	5a	5a	5a
36	5a	5a	5a	5a	5a	5a	5a	5a	5a	5a	6	5a	5a	5a	5a	5a	5a	5a	5a	5a
37	5a	5a	5a	5a	5a	5a	5a	5a	5a	5a	5a	5a	5a	5a	5a	5a	5a	5a	5a	5a
38	5a	5a	5a	5a	5a	5a	5a	5a	5a	5a	5a	5a	5a	5a	5a	5a	5a	5a	5a	5a
39	5a	5a	5a	5a	4	5a	5a	5a	5a	5a	5a	5a	5a	5a	5a	5a	5a	5a	5a	5a
40	5a	5a	5a	5a	5a	4	5a	5a	8	5a	5a	5a	5a	5a	5a	6	6	6	6	6

## Sheet: Sheet3
Seconds	1	2	3	4	5	6	7	8	9	10	11	12	13	14	15	16	17	18	19	20
Minutes
1	5a	5a	5a	5a	5a	5a	5a	5a	5a	5a	5a	5a	5a	5a	4	4	4	4	4	4
2	4	4	4	4	4	4	4	4	4	4	10	10	10	10	10	5a	5a	5a	5a	5a
3	5a	5a	5a	5a	5a	5a	5a	5a	5a	5a	5a	5a	5a	5a	5a	5a	5a	5a	5a	5a
4	5a	5a	5a	5a	5a	5a	5a	5a	5a	5a	5a	5a	5a	5a	5a	5a	5a	5a	5a	5a
5	5a	5a	5a	5a	5a	5a	5a	5a	5a	5a	5a	5a	5a	5a	6	6	5a	5a	5a	5a
6	5a	5a	5a	5a	5a	5a	5a	5a	5a	5a	5a	5a	5a	5a	5a	5a	5a	5a	5a	5a
7	5a	5a	4	5a	5a	5a	5a	5a	5a	5a	5a	5a	5a	5a	5a	5a	5a	5a	5a	5a
8	5a	5a	5a	5a	4	5a	5a	5a	5a	5a	5a	5a	5a	5a	5a	6	6	6	6	6
9	6	6	6	6	6	6	5a	5a	5a	5a	5a	5a	5a	5a	5a	5a	5a	5a	5a	5a
10	5a	5a	5a	5a	5a	5a	5a	5a	5a	5a	5a	5a	5a	5a	5a	5a	5a	5a	5a	5a
11	5a	5a	5a	5a	5a	5a	5a	5a	5a	5a	5a	5a	5a	5a	5a	5a	5a	5a	5a	5a
12	5a	5a	5a	5a	5a	5a	5a	5a	5a	5a	5a	5a	5a	5a	5a	5a	5a	5a	5a	5a
13	5a	5a	5a	5a	5a	5a	5a	5a	5a	5a	5a	5a	5a	5a	5a	5a	5a	5a	5a	5a
14	6	6	6	5a	5a	5a	5a	5a	5a	5a	5a	5a	5a	5a	5a	5a	5a	5a	5a	5a
15	5a	5a	5a	5a	5a	5a	5a	5a	5a	5a	5a	5a	5a	5a	5a	5a	5a	5a	5a	5a
16	5a	5a	5a	5a	5a	5a	5a	5a	5a	5a	5a	5a	5a	5a	5a	5a	5a	5a	5a	5a
17	5a	5a	5a	5a	5a	5a	5a	5a	5a	5a	5a	5a	5a	5a	5a	5a	5a	5a	5a	5a
18	6	6	6	10	10	10	10	10	5a	5a	5a	5a	5a	5a	5a	5a	5a	5a	5a	5a
19	5a	5a	5a	5a	5a	5a	5a	5a	5a	5a	5a	5a	5a	5a	5a	5a	5a	5a	5a	5a
20	5a	5a	5a	5a	5a	5a	5a	5a	5a	5a	5a	5a	5a	5a	5a	5a	5a	5a	5a	5a
21	5a	5a	5a	5a	5a	5a	5a	5a	5a	5a	5a	5a	5a	5a	6	5a	5a	5a	5a	5a
22	5a	5a	5a	5a	5a	5a	5a	5a	5a	5a	4	5a	5a	5a	6	5a	5a	5a	5a	5a
23	5a	5a	5a	5a	5a	5a	5a	5a	5a	6	6	5a	5a	5a	5a	5a	5a	5a	5a	5a
24	5a	5a	5a	5a	5a	5a	4	6	6	9d	9d	9d	9d	9d	9d	9d	9d	9d	9d	9d
25	9d	9d	9d	9d	9d	9d	9d	9d	9d	9a	9a	9a	9a	5a	5a	5a	5a	8	5a	5a
26	5a	5a	5a	5a	5a	5a	5a	5a	5a	5a	6	6	5a	5a	5a	5a	5a	5a	5a	5a
27	5a	5a	5a	6	5a	5a	5a	5a	5a	6	6	6	5a	5a	5a	5a	5a	5a	5a	5a
28	5a	5a	5a	5a	5a	4	6	8	8	2	2	2	2	2	2	2	5a	5a	5a	5a
29	5a	5a	5a	5a	5a	5a	5a	5a	5a	5a	5a	5a	5a	5a	5a	5a	5a	5a	5a	5a
30	5a	5a	5a	5a	5a	5a	5a	5a	5a	5a	5a	5a	5a	5a	5a	5a	5a	5a	5a	5a
31	5a	5a	5a	5a	5a	8	8	8	8	8	8	8	8	8	8	8	8	8	8	8
32	8	8	8	8	8	8	8	8	8	8	8	8	8	8	8	8	5a	5a	5a	5a
33	5a	5a	5a	5a	5a	5a	5a	5a	5a	5a	5a	5a	5a	5a	5a	5a	5a	5a	5a	5a
34	5a	5a	5a	5a	5a	5a	5a	5a	5a	5a	5a	5a	5a	5a	5a	5a	5a	5a	5a	5a
35	5a	5a	5a	5a	5a	5a	5a	5a	5a	5a	5a	5a	5a	5a	5a	5a	5a	5a	5a	5a
36	5a	5a	5a	5a	5a	5a	4	5a	5a	5a	5a	5a	5a	5a	5a	5a	5a	5a	5a	5a
37	5a	5a	5a	5a	5a	5a	4	8	8	5a	5a	5a	5a	5a	5a	5a	5a	5a	5a	5a
38	5a	5a	5a	5a	5a	5a	5a	5a	5a	5a	5a	5a	5a	5a	5a	5a	5a	5a	5a	5a
39	5a	5a	5a	5a	5a	5a	5a	5a	5a	5a	5a	5a	5a	5a	5a	5a	5a	5a	5a	5a
40	9d	9d	5a	5a	5a	5a	5a	5a	5a	5a	5a	6	6	6	6	6	6	6	6	6
