# Supplementary material for: The effects of flipped classrooms on undergraduate pharmaceutical marketing learning: A clustered randomized controlled study
Source: PLoS One. 2019 Apr 10;14(4):e0214624. doi: 10.1371/journal.pone.0214624 (PMC6457546; doi:10.1371/journal.pone.0214624)
Supplement: S7 File — (XLS) [file pone.0214624.s007.xls]

## Sheet: Table S6
group	ID	1	2	3	4	5	6	7	8	9	10	11	12
0	1	4	4	3	3	3	2	3	2	4	3	3	4
0	2	3	4	3	3	3	3	3	9	3	3	3	3
0	3	3	4	3	4	3	4	3	3	4	3	3	4
0	4	4	4	3	4	3	3	4	3	4	3	2	3
0	5	3	4	3	3	3	3	3	3	4	3	2	4
0	6	3	5	3	5	3	4	4	3	4	3	3	3
0	7	4	5	3	4	3	4	3	3	4	3	3	4
0	8	4	4	3	5	3	2	3	2	4	3	2	3
0	9	3	4	3	3	3	3	4	3	4	3	2	3
0	10	3	3	3	5	4	3	4	3	3	3	2	3
0	11	4	4	3	4	4	2	3	3	3	3	2	2
0	12	3	4	2	3	3	2	4	3	3	3	2	4
0	13	3	4	3	5	4	4	3	3	4	3	3	3
0	14	3	4	3	5	4	3	3	3	4	4	3	3
0	15	3	4	3	4	3	3	4	3	4	3	3	3
0	16	4	4	3	3	4	2	3	3	4	3	3	4
0	17	3	4	2	4	3	4	3	4	4	3	2	3
0	18	4	3	4	4	3	3	4	3	4	2	2	3
0	19	3	3	3	5	3	2	4	3	4	3	3	3
0	20	2	3	2	5	2	1	4	9	4	4	9	3
0	21	4	4	3	5	4	5	4	2	4	3	2	3
0	22	3	4	3	4	4	4	3	3	4	4	3	4
0	23	3	4	4	5	3	4	4	3	4	4	2	3
0	24	3	4	3	4	4	3	3	3	4	3	2	3
0	25	3	4	3	5	3	2	4	4	4	4	1	3
0	26	3	3	3	4	4	5	3	4	4	4	2	3
0	27	4	4	3	4	3	4	4	4	3	3	2	3
0	28	4	4	3	5	4	3	3	4	4	4	2	3
0	29	3	4	3	4	3	9	3	3	4	3	2	4
0	30	3	4	3	2	3	2	4	3	4	3	1	2
0	31	3	4	3	4	3	4	3	3	4	3	2	3
0	32	4	3	4	4	3	2	3	4	4	3	3	2
0	33	3	4	3	4	3	3	4	4	4	3	2	3
0	34	3	4	4	5	3	2	3	4	3	3	2	3
0	35	3	5	4	5	3	1	4	4	4	3	4	3
0	36	4	4	3	5	4	3	3	3	5	3	2	3
0	37	3	3	3	3	3	3	4	3	4	3	2	3
0	38	4	4	3	5	4	4	4	3	5	3	3	3
0	39	3	4	3	4	3	3	3	2	4	3	1	3
0	40	4	4	3	5	4	5	3	2	5	3	3	3
0	41	4	3	3	4	3	3	4	3	5	3	3	2
0	42	3	4	3	4	3	3	3	4	4	3	3	3
0	43	3	4	3	4	4	4	4	3	5	3	3	3
0	44	4	4	3	4	3	4	3	3	5	3	2	3
0	45	3	4	3	5	3	5	4	3	5	3	3	3
0	46	3	3	4	4	3	3	4	3	5	3	3	3
0	47	3	4	4	5	4	5	4	3	5	3	3	3
0	48	4	3	4	4	4	4	4	3	5	3	5	3
0	49	3	4	3	3	3	3	4	3	4	3	3	4
0	50	3	4	4	4	4	3	3	4	5	3	3	3
0	51	3	4	3	5	3	4	3	3	4	3	2	3
0	52	4	4	3	4	4	3	3	2	3	3	3	2
0	53	3	3	3	5	3	5	3	3	5	3	2	3
0	54	3	4	3	4	4	4	4	4	5	2	3	3
0	55	3	4	4	5	3	5	4	3	5	3	2	4
0	56	3	4	3	4	2	4	4	4	5	3	2	3
1	1	4	4	5	5	5	2	4	3	4	5	4	3
1	2	4	5	4	4	4	3	4	5	5	4	4	4
1	3	5	4	5	5	5	4	5	5	5	5	4	5
1	4	5	5	5	5	5	3	5	5	5	5	5	5
1	5	4	4	4	4	5	3	5	4	5	5	5	5
1	6	4	5	4	4	4	3	5	4	4	5	4	4
1	7	4	4	4	4	4	4	4	4	4	4	4	4
1	8	4	3	4	4	5	4	3	4	4	3	4	4
1	9	5	4	5	5	5	1	5	5	5	5	3	5
1	10	4	4	3	5	4	3	3	5	4	4	3	4
1	11	3	4	4	4	4	3	4	4	4	4	4	4
1	12	3	4	4	4	4	4	4	4	4	4	4	4
1	13	4	4	4	5	5	5	5	5	5	5	5	5
1	14	4	4	4	4	4	3	4	4	4	4	4	4
1	15	5	5	5	5	5	5	5	5	5	5	5	5
1	16	4	5	5	5	5	4	5	4	4	5	3	4
1	17	3	2	2	4	3	3	3	3	3	4	3	3
1	18	4	5	4	4	9	4	3	4	3	4	5	5
1	19	4	4	4	4	4	3	4	4	4	4	4	4
1	20	4	4	3	4	4	3	5	4	5	5	5	5
1	21	5	4	5	5	4	3	5	5	5	5	5	5
1	22	5	5	5	5	5	5	5	5	5	5	5	5
1	23	5	4	5	5	5	4	5	5	5	5	5	5
1	24	5	4	5	5	5	4	5	4	5	5	5	5
1	25	4	4	4	4	3	9	5	4	4	5	4	4
1	26	5	3	4	5	5	9	4	3	9	4	4	3
1	27	4	4	5	5	4	4	5	5	4	5	5	5
1	28	3	3	3	4	3	3	5	5	5	4	4	5
1	29	3	4	4	4	3	4	5	5	5	3	3	4
1	30	5	4	5	5	4	3	5	5	5	5	4	5
1	31	3	4	4	4	4	3	4	4	4	5	5	5
1	32	3	4	3	5	2	3	4	3	4	4	4	4
1	33	3	2	3	5	3	3	4	3	4	4	4	4
1	34	4	4	4	4	4	3	3	4	4	4	4	4
1	35	5	4	5	5	5	3	4	3	4	4	3	3
1	36	5	4	4	5	4	5	5	4	4	5	5	5
1	37	4	4	4	4	5	3	4	5	4	4	3	5
1	38	3	4	4	3	5	3	3	4	4	4	4	4
1	39	4	4	4	4	4	5	4	4	4	4	4	4
1	40	5	3	4	4	3	3	3	5	4	5	4	5
1	41	4	4	5	5	5	3	4	3	3	5	3	4
1	42	3	3	3	3	3	3	5	5	5	5	3	5
1	43	3	3	3	3	3	3	3	3	3	3	3	3
1	44	3	4	3	3	3	3	3	3	3	3	4	3
1	45	3	3	4	4	3	3	3	3	3	4	3	4
1	46	3	3	3	3	3	3	3	4	4	3	4	4
1	47	4	4	4	4	4	3	5	5	5	5	5	5
1	48	5	4	5	5	5	3	5	5	5	5	5	5
1	49	4	4	4	4	3	3	5	5	5	5	3	4
1	50	4	4	5	5	5	4	4	4	4	4	4	4
1	51	5	5	5	4	3	3	3	3	4	4	4	2
1	52	3	4	4	4	4	3	5	4	4	4	4	4
1	53	4	4	3	4	3	3	5	4	4	5	3	3
1	54	4	4	4	4	4	3	5	5	5	5	4	5
1	55	4	3	4	4	4	3	4	4	4	4	4	4
1	56	4	5	5	4	5	3	5	5	5	5	4	5
1	57	5	5	5	5	5	4	5	5	5	5	5	5
1	58	4	5	4	5	5	2	4	5	5	5	5	5
1	59	5	4	5	5	5	3	5	5	5	5	5	5
1	60	3	3	3	3	3	3	4	4	4	4	3	4
1	61	5	5	5	5	5	4	5	5	4	5	4	4
1	62	4	4	4	4	4	3	4	4	4	4	4	4
1	63	4	4	5	5	5	2	4	4	5	5	3	4
1	64	3	3	4	5	5	2	5	4	4	5	4	4
1	65	4	4	4	4	4	4	4	4	4	4	4	4
1	66	4	4	4	4	4	3	4	3	4	4	4	3
1	67	4	4	4	4	4	3	4	4	4	4	4	4
1	68	5	5	5	5	5	5	5	5	5	5	5	5
1	69	4	3	3	4	4	4	5	5	5	5	5	5
1	70	4	4	4	4	4	3	3	4	4	4	3	4
1	71	4	3	3	4	4	3	4	4	4	4	3	4
1	72	3	5	5	3	4	3	4	5	5	4	3	4
1	73	5	4	4	5	5	3	5	5	4	4	5	5
1	74	4	4	4	4	4	3	4	4	4	4	4	4
1	75	3	4	4	4	4	3	3	4	3	4	3	4
1	76	4	4	3	4	4	3	4	4	4	4	4	4
1	77	3	3	4	4	3	3	4	4	4	4	4	4
1	78	4	3	5	3	4	3	5	5	5	5	4	5
1	79	4	3	5	4	5	3	4	4	4	4	3	4
1	80	3	4	5	4	5	4	5	5	5	5	5	5
1	81	5	5	5	5	5	5	5	5	5	5	4	5
