# Supplementary material for: The effects of flipped classrooms on undergraduate pharmaceutical marketing learning: A clustered randomized controlled study
Source: PLoS One. 2019 Apr 10;14(4):e0214624. doi: 10.1371/journal.pone.0214624 (PMC6457546; doi:10.1371/journal.pone.0214624)
Supplement: S8 File — (XLS) [file pone.0214624.s008.xls]

## Sheet: Sheet1
Group	ID	1	2	3	4	5	6	7	8
0	1	3	2	2	4	3	3	3	3
0	2	3	2	3	4	3	2	4	3
0	3	3	4	3	4	3	3	5	3
0	4	2	3	3	4	3	3	4	3
0	5	3	3	3	3	3	3	4	4
0	6	3	5	3	5	3	4	5	4
0	7	2	4	3	5	3	4	5	3
0	8	2	4	3	4	3	3	4	3
0	9	1	2	2	3	2	3	5	3
0	10	3	4	4	4	3	3	4	3
0	11	2	3	2	4	4	3	4	2
0	12	3	3	3	4	3	3	4	2
0	13	3	3	3	5	3	4	5	4
0	14	4	3	3	5	3	3	5	4
0	15	3	3	3	3	2	3	3	2
0	16	2	3	3	4	3	3	3	3
0	17	3	4	3	5	3	4	5	4
0	18	2	3	2	4	3	3	4	2
0	19	3	3	3	5	3	4	4	4
0	20	9	1	4	4	3	3	4	3
0	21	4	5	3	5	3	4	5	4
0	22	3	4	4	5	3	4	5	3
0	23	3	5	3	5	3	4	5	3
0	24	4	4	2	4	2	3	4	3
0	25	3	3	2	5	3	4	5	4
0	26	4	4	3	4	3	3	3	3
0	27	3	4	3	4	3	3	4	3
0	28	3	4	2	5	2	4	5	3
0	29	3	1	1	5	3	4	5	3
0	30	1	2	2	4	4	3	4	3
0	31	2	4	3	4	3	3	4	3
0	32	2	4	3	4	9	9	4	3
0	33	3	2	2	3	3	4	5	4
0	34	3	2	2	5	4	3	4	3
0	35	3	5	3	5	3	3	5	4
0	36	3	5	3	5	3	3	5	4
0	37	3	3	2	2	3	2	3	3
0	38	4	3	2	5	4	3	5	4
0	39	3	3	2	4	3	3	4	2
0	40	4	5	4	5	4	4	5	4
0	41	3	4	4	5	4	4	5	4
0	42	3	4	3	4	3	4	4	3
0	43	2	5	4	5	4	3	5	3
0	44	2	4	3	5	3	3	5	4
0	45	3	3	4	5	4	4	5	4
0	46	3	4	2	4	3	3	4	3
0	47	4	5	4	5	4	4	5	4
0	48	3	5	3	5	3	3	5	4
0	49	3	4	2	4	3	4	4	3
0	50	4	4	3	4	3	3	5	3
0	51	3	4	4	4	3	3	4	3
0	52	3	3	3	4	3	3	4	3
0	53	4	5	3	5	3	4	5	3
0	54	3	4	3	4	3	3	4	4
0	55	4	5	4	5	3	3	5	4
0	56	4	4	3	5	3	3	5	4
1	1	4	3	4	5	3	4	3	5
1	2	4	3	5	5	4	4	4	4
1	3	5	3	5	5	5	5	5	5
1	4	5	4	4	5	5	5	5	5
1	5	4	3	3	5	5	5	5	5
1	6	5	5	4	5	5	5	5	4
1	7	4	4	4	4	4	4	4	4
1	8	3	4	3	5	4	4	4	4
1	9	5	1	1	5	5	5	5	5
1	10	5	4	3	5	4	4	4	4
1	11	4	4	4	4	4	4	4	4
1	12	4	4	4	4	4	4	4	4
1	13	5	5	5	5	5	5	5	5
1	14	5	3	3	4	5	4	4	4
1	15	5	5	5	5	5	5	5	5
1	16	5	4	4	5	5	5	5	5
1	17	5	3	3	5	5	5	5	5
1	18	5	5	5	5	5	5	5	5
1	19	4	3	4	5	5	5	5	5
1	20	4	3	3	5	5	4	5	5
1	21	5	5	5	5	5	5	5	5
1	22	5	5	5	5	5	5	5	5
1	23	5	5	5	5	5	5	5	5
1	24	5	5	5	5	5	5	5	5
1	25	4	3	4	5	5	5	5	5
1	26	5	5	5	4	5	5	5	5
1	27	5	4	4	5	5	4	5	5
1	28	5	3	3	5	5	5	5	5
1	29	4	3	3	5	5	3	4	4
1	30	5	3	4	5	5	5	5	5
1	31	4	4	4	4	4	4	4	4
1	32	4	3	2	4	4	5	5	5
1	33	5	3	3	4	4	4	4	4
1	34	4	4	4	4	4	4	4	4
1	35	4	3	4	4	3	3	4	3
1	36	4	4	4	4	4	5	4	4
1	37	4	5	5	5	5	5	5	5
1	38	4	3	3	4	4	3	4	4
1	39	4	4	3	5	5	2	4	4
1	40	4	3	4	5	5	5	4	5
1	41	4	4	4	4	4	4	4	4
1	42	4	2	3	5	3	3	3	5
1	43	3	3	3	3	3	3	3	3
1	44	3	3	3	3	3	3	3	3
1	45	4	3	3	4	4	4	4	4
1	46	5	3	5	5	5	5	5	5
1	47	5	5	5	5	5	5	5	5
1	48	5	5	5	5	5	5	5	5
1	49	4	3	3	5	4	4	4	4
1	50	5	3	4	5	5	5	5	5
1	51	4	3	3	3	4	4	4	3
1	52	4	4	4	4	4	4	4	4
1	53	3	3	4	4	4	4	5	4
1	54	4	4	4	4	5	5	5	5
1	55	3	3	4	4	4	4	4	4
1	56	4	3	4	5	5	4	4	5
1	57	5	5	5	5	5	5	5	5
1	58	5	4	4	4	4	4	4	4
1	59	5	5	1	5	5	5	5	5
1	60	3	2	3	4	4	3	3	3
1	61	5	3	4	5	5	5	5	4
1	62	4	4	4	4	4	4	4	4
1	63	4	4	3	4	4	4	4	4
1	64	4	2	4	5	5	4	5	4
1	65	4	4	4	4	4	4	4	4
1	66	4	3	4	4	4	4	4	4
1	67	5	4	4	5	5	5	4	4
1	68	5	4	4	5	5	5	5	5
1	69	5	5	5	5	5	5	5	5
1	70	4	3	4	4	4	4	4	4
1	71	4	3	3	4	4	4	4	4
1	72	4	3	3	4	4	4	4	4
1	73	4	4	3	5	5	4	5	5
1	74	5	4	5	5	5	5	5	3
1	75	4	3	3	4	4	4	4	4
1	76	4	4	3	4	4	4	4	4
1	77	4	3	4	4	4	4	4	4
1	78	5	3	3	5	5	5	5	5
1	79	4	3	4	4	4	4	4	4
1	80	5	5	5	5	5	5	5	5
1	81	5	5	5	5	5	5	5	5
